# Supplementary material for: Gemmotherapy Extracts Like the Dog Rose, Lingonberry, Sea Buckthorn, Blackthorn, Common Grape, Hawthorn, Raspberry and Boxwood Feature Variable Yet Excelling Antimicrobial Effects
Source: Antibiotics (Basel). 2025 Oct 21;14(10):1052. doi: 10.3390/antibiotics14101052 (PMC12561055; doi:10.3390/antibiotics14101052)
Supplement: Supplementary file 1 [file antibiotics-14-01052-s001.zip]

Archive with 1 entries (1 files):
- antibiotics-3881570-supplementary.pdf
